# Supplementary material for: Cross-sectional study of characteristics of body composition of 24,845 children and adolescents aged 3–17 years in Suzhou
Source: BMC Pediatr. 2023 Jul 13;23:358. doi: 10.1186/s12887-023-04134-7 (PMC10339479; doi:10.1186/s12887-023-04134-7)
Supplement: Supplementary file 1 — Additional file 1: Supplementary Table 1. Physical parameters and body composition of the boys and girls at various ages. [file 12887_2023_4134_MOESM1_ESM.xlsx]

## Sheet: Sheet1
	Supplementary table 1. Physical parameters and body composition of the boys and girls at various ages
	Sex	Age	Height	F	P	Height	Weight	F	P	weight	Protein	F	P	Mineral (kg)	F	P
		n	(cm)			z-scores	(kg)			z-scores	(kg)
	Boy	3-	101.0±5.2	0	0	0.3	17.4±3.8	2.8	0.1	1	2.6±0.4	0.5	0	0.8±0.4	2.1	0.1
		n=585
	Girl	3-	100.1±5.1			0.2	17.0±4.2			0.9	2.5±0.4			0.8±0.3
		n=404
	Boy	4-	106.1±5.4	1.1	0	-0.1	18.6±4.0	2.2	0	0.5	2.8±0.5	16.5	0	0.9±0.3	7.5	0
		n=1257
	Girl	4-	105.1±5.3			-0.3	18.1±4.3			0.4	2.7±0.4			0.9±0.2
		n=739
	Boy	5-	112.3±6.2	0.7	0.1	-0.3	21.0±5.2	0.7	0	0.5	3.2±0.5	6.5	0	1.1±0.3	6.6	0
		n=1561
	Girl	5-	111.9±6.0			-0.2	20.4±4.8			0.4	3.1±0.5			1.1±0.2
		n=904
	Boy	6-	119.8±6.1	6.2	0	0.1	24.3±5.8	6.7	0	0.8	3.7±0.6	0.9	0	1.3±0.3	1.5	0
		n=2064
	Girl	6-	119.1±6.5			-0.1	23.8±6.1			0.6	3.5±0.6			1.3±0.4
		n=1007
	Boy	7-	125.5±6.3	7.1	0.1	0.1	27.0±7.0	1.5	0.1	0.7	4.1±0.6	0	0	1.5±0.3	0.4	0
		n=2159
	Girl	7-	125.1±6.7			0.2	26.6±6.8			0.7	3.9±0.6			1.4±0.3
		n=1281
	Boy	8-	131.8±6.6	5.8	0	0.2	31.5±8.8	12.1	0	1	4.6±0.7	1.8	0	1.7±0.3	0	0
		n=2147
	Girl	8-	131.1±7.0			0.2	30.5±7.9			0.8	4.4±0.7			1.6±0.3
		n=1536
	Boy	9-	136.9±7.1	6.5	0	0.2	35.3±10.1	17.3	0	1	5.1±0.9	0.3	0	1.8±0.4	0.4	0
		n=1910
	Girl	9-	136.1±7.4			0	33.6±9.1			0.6	4.8±0.9			1.8±0.4
		n=1231
	Boy	10-	142.7±7.9	7.8	0	0.3	41.0±12.4	48.9	0	/	5.7±1.1	14.2	0	2.1±0.4	4.7	0
		n=1560
	Girl	10-	141.4±7.3			-0.1	37.4±10.1			/	5.4±1.0			2.0±0.4
		n=819
	Boy	11-	148.1±8.2	25.7	0	0.2	45.4±13.6	24.4	0	/	6.3±1.3	29.8	0	2.3±0.5	23.3	0
		n=1148
	Girl	11-	146.9±6.9			-0.3	41.4±11.6			/	5.9±1.1			2.2±0.4
		n=397
	Boy	12-	153.4±8.9	7.6	0	0.1	49.1±15.1	1.4	0.1	/	7.1±1.6	13.1	0	2.6±0.9	4.7	0
		n=752
	Girl	12-	152.0±7.9			-0.4	46.8±14.4			/	6.5±1.3			2.4±0.5
		n=209
	Boy	13-	159.9±8.9	11.8	0	-0.1	55.1±17.5	1.1	0.2	/	8.2±1.9	30.3	0	2.9±0.7	29.9	0
		n=404
	Girl	13-	155.5±6.5			-0.4	52.8±16.5			/	7.0±1.2			2.6±0.5
		n=114
	Boy	14-	164.3±8.3	8.7	0	-0.3	59.5±17.0	0.2	0.2	/	9.1±1.7	20.2	0	3.2±0.8	13.5	0
		n=318
	Girl	14-	157.3±5.8			-0.5	57.0±16.9			/	7.4±1.2			2.7±0.5
		n=119
	Boy	15-	165.9±8.3	1.3	0	-0.7	65.5±20.7	17	0	/	9.7±1.9	7.2	0	3.4±0.7	6.8	0
		n=113
	Girl	15-	158.0±6.5			-0.6	54.1±13.4			/	7.2±1.3			2.7±0.5
		n=51
	Boy	16-	169.6±6.0	-5.1	0	-0.6	63.2±15.1	-2.5	0	/	10.1±1.2	-6.1	0	3.5±0.5	-5.9	0
		n=37
	Girl	16-	156.2±8.6			-1	55.5±16.2			/	6.7±1.0			2.5±0.4
		n=19
	Measurement data were presented as mean ± SD, differences among genders were analyzed by t-test or Mann–Whitney U test.
