# Supplementary material for: Cross-sectional study of characteristics of body composition of 24,845 children and adolescents aged 3–17 years in Suzhou
Source: BMC Pediatr. 2023 Jul 13;23:358. doi: 10.1186/s12887-023-04134-7 (PMC10339479; doi:10.1186/s12887-023-04134-7)
Supplement: Supplementary file 2 — Additional file 2: Supplementary Table 2. Physical parameters and body composition of the boys and girls at various ages. [file 12887_2023_4134_MOESM2_ESM.xlsx]

## Sheet: Sheet1
	Supplementary table 2. Physical parameters and body composition of the boys and girls at various ages
	Sex	Age	FM	F	P	MM	F	P	FFM	F	P	SMM	F	P	BMI	F	P	BMI
		n	(kg)			(kg)			(kg)			(kg)			(kg/m2)			z-scores
	Boy	3-	4.3±2.5	4.5	0.3	12.5±1.9	0.3	0	13.1±2.0	0.2	0	5.8±1.2	0.3	0	17.0±2.61	3.7	0.4	1.1
		n=585
	Girl	3-	4.5±2.8			11.9±1.9			12.5±1.9			5.4±1.2			16.8±2.9			1
		n=404
	Boy	4-	4.1±2.6	9.9	0.05	13.7±2.0	9.2	0	14.5±2.1	8.6	0	6.6±1.3	11.1	0	16.4±2.4	9.7	0.3	0.8
		n=1257
	Girl	4-	4.3±2.9			13.0±1.9			13.8±2.0			6.2±1.2			16.2±2.6			0.7
		n=739
	Boy	5-	4.6±3.1	0	0.8	15.5±2.4	8.2	0	16.4±2.6	7.4	0	7.7±1.5	6.9	0	16.5±2.6	0	0	0.9
		n=1561
	Girl	5-	4.7±3.0			14.9±2.2			15.7±2.3			7.3±1.4			16.1±2.5			0.6
		n=904
	Boy	6-	5.4±3.7	6	0	17.8±2.7	0	0	18.9±2.8	0.3	0	9.2±1.7	0.1	0	16.8±2.8	3.7	0.1	0.9
		n=2064
	Girl	6-	5.8±3.9			17.0±2.6			18.0±2.8			8.6±1.7			16.6±2.9			0.8
		n=1007
	Boy	7-	6.0±4.4	0.7	0	19.8±3.1	0	0	21.0±3.2	0	0	10.4±1.9	0.1	0	17.0±3.1	0.9	0.1	0.8
		n=2159
	Girl	7-	6.5±4.3			19.0±3.0			20.2±3.1			9.9±1.9			16.8±3.0			0.7
		n=1281
	Boy	8-	7.8±5.7	23.4	0.6	22.2±3.6	0.4	0	23.6±3.8	0.4	0	11.9±2.2	0.7	0	17.9±3.7	22.7	0	1.1
		n=2147
	Girl	8-	7.9±4.9			21.2±3.5			22.6±3.7			11.3±2.2			17.5±3.2			0.8
		n=1536
	Boy	9-	9.4±6.5	49	0.1	24.4±4.2	0.7	0	25.9±4.4	0.6	0	13.3±2.6	0.3	0	18.6±3.9	37.9	0	1.1
		n=1910
	Girl	9-	9.0±5.5			23.2±4.1			24.7±4.4			12.5±2.6			17.9±3.4			0.7
		n=1231
	Boy	10-	11.7±7.8	76.1	0	27.6±5.3	14.8	0	29.3±5.6	14.4	0	15.3±3.3	16.3	0	19.8±4.4	37.4	0	1.4
		n=1560
	Girl	10-	9.9±6.1			25.8±4.6			27.5±4.9			14.1±2.9			18.5±3.8			0.6
		n=819
	Boy	11-	12.9±8.3	23.8	0	30.6±6.2	29	0	32.5±6.6	28.9	0	17.1±3.9	28.2	0	20.4±4.5	12.9	0	1.3
		n=1148
	Girl	11-	11.2±7.1			28.4±5.2			30.2±5.5			15.7±3.3			19.0±4.1			0.5
		n=397
	Boy	12-	12.7±8.7	0.7	0.3	34.2±7.7	15.4	0	36.4±8.3	14.9	0	19.4±4.9	14.6	0	20.6±4.8	0.3	0.1	1
		n=752
	Girl	12-	13.4±8.8			31.4±6.3			33.4±6.7			17.6±3.9			20.0±4.9			0.6
		n=209
	Boy	13-	13.3±10.1	0.5	0	39.4±9.0	30.7	0	41.9±9.5	30.5	0	22.7±5.7	30.6	0	21.3±5.4	1.5	0.6	1
		n=404
	Girl	13-	16.8±10.7			33.6±5.9			35.8±6.3			19.0±3.7			21.6±5.9			0.8
		n=114
	Boy	14-	13.9±10.7	0	0	43.3±8.1	18.5	0	46.0±8.6	18.9	0	25.3±5.2	19.8	0	22.0±5.3	2.8	0.3	0.9
		n=318
	Girl	14-	18.2±10.9			35.4±5.7			37.7±6.1			20.2±3.6			22.5±6.2			0.8
		n=119
	Boy	15-	17.2±12.3	20	0.5	46.2±8.8	6.9	0	49.1±9.4	6.8	0	27.2±5.6	7	0	23.8±6.1	12.2	0	1.2
		n=113
	Girl	15-	16.0±7.8			34.4±6.3			36.6±6.7			19.7±4.1			21.0±4.5			0.1
		n=51
	Boy	16-	15.0±9.7	-0.8	0.4	48.2±5.6	-6.1	0	51.2±6.0	-6.1	0	28.5±3.6	-6.1	0	23.0±4.8	-2.6	0	0.7
		n=37
	Girl	16-	15.1±8.3			32.3±4.8			34.3±5.1			18.2±3.0			20.1±3.5			-0.3
		n=19
	Key: FM fat mass, MM muscle mass, FFM fat free mass, SMM skeletal muscle mass, BMI body mass index
	Measurement data were presented as mean ± SD, differences among genders were analyzed by t-test or Mann–Whitney U test.
