# Supplementary material for: Cross-sectional study of characteristics of body composition of 24,845 children and adolescents aged 3–17 years in Suzhou
Source: BMC Pediatr. 2023 Jul 13;23:358. doi: 10.1186/s12887-023-04134-7 (PMC10339479; doi:10.1186/s12887-023-04134-7)
Supplement: Supplementary file 3 — Additional file 3: Supplementary Table 3. Physical parameters and body composition of the boys and girls at various ages. [file 12887_2023_4134_MOESM3_ESM.xlsx]

## Sheet: Sheet1
	Supplementary table 3. Physical parameters and body composition of the boys and girls at various ages
	Sex	Age	PBF	F	P	WHR	F	P	Bone mineral content (kg)	F	P
		n	(%)			(%)
	Boy	3-	23.4±9.0	2.7	0	72.1±4.9	2	0.9	0.7±0.4	1.7	0.1
		n=585
	Girl	3-	24.7±9.5			72.1±5.0			0.6±0.3
		n=404
	Boy	4-	20.8±8.0	9.6	0	70.8±4.4	5.2	0.346	0.8±0.3	5.6	0
		n=1257
	Girl	4-	22.4±8.6			71.0±4.6			0.7±0.2
		n=739
	Boy	5-	20.4±8.1	2.5	0	71.1±4.8	1	0	0.9±0.3	7.1	0
		n=1561
	Girl	5-	21.3±8.3			70.6±4.8			0.8±0.2
		n=904
	Boy	6-	20.7±8.5	6.5	0	71.5±5.2	6.6	1	1.1±0.2	0.8	0
		n=2064
	Girl	6-	22.4±8.8			71.5±5.4			1.0±0.4
		n=1007
	Boy	7-	20.5±8.8	0.8	0	71.9±5.7	3.1	0.3	1.2±0.3	1.1	0
		n=2159
	Girl	7-	22.4±8.8			72.1±5.6			1.2±0.3
		n=1281
	Boy	8-	22.6±9.7	20	0	73.7±6.6	14.7	0.9	1.4±0.3	0	0
		n=2147
	Girl	8-	24.2±8.8			73.7±6.0			1.3±0.3
		n=1536
	Boy	9-	24.1±10.0	46.9	0.1	75.2±7.0	25.9	0	1.5±0.4	0.4	0
		n=1910
	Girl	9-	24.7±9.0			74.5±6.3			1.5±0.3
		n=1231
	Boy	10-	26.1±10.2	48.4	0	77.5±7.6	37.4	0	1.7±0.3	4.6	0
		n=1560
	Girl	10-	24.7±8.8			75.8±6.6			1.7±0.3
		n=819
	Boy	11-	26.1±10.0	18.6	0	78.6±7.5	13.6	0	1.9±0.4	21.8	0
		n=1148
	Girl	11-	25.1±8.8			77.0±6.7			1.8±0.3
		n=397
	Boy	12-	23.7±10.2	6.5	0	79.0±7.7	0.6	0.9	2.2±0.9	3.6	0
		n=752
	Girl	12-	26.4±9.1			78.9±7.6			2.0±0.4
		n=209
	Boy	13-	21.7±10.3	0.2	0	80.3±8.2	0	0.1	2.4±0.6	26.9	0
		n=404
	Girl	13-	29.3±10.1			81.9±8.6			2.2±0.4
		n=114
	Boy	14-	20.8±10.5	7.5	0	81.6±8.5	0.3	0.1	2.7±0.8	12	0
		n=318
	Girl	14-	30.2±9.3			83.0±8.2			2.3±0.4
		n=119
	Boy	15-	23.2±10.7	11.7	0	84.6±8.0	8.2	0	2.8±0.6	8.5	0
		n=113
	Girl	15-	28.9±8.3			80.8±7.2			2.2±0.4
		n=51
	Boy	16-	20.9±8.9	-3.1	0	84.0±6.2	-3	0	2.9±0.4	-5.8	0
		n=37
	Girl	16-	29.2±7.7			79.5±4.7			2.1±0.3
		n=19
	Key: PBF percentage body fat, WHR waist-to-hip ratio
	Measurement data were presented as mean ± SD, differences among genders were analyzed by t-test or Mann–Whitney U test.
