# Supplementary material for: Cross-sectional study of characteristics of body composition of 24,845 children and adolescents aged 3–17 years in Suzhou
Source: BMC Pediatr. 2023 Jul 13;23:358. doi: 10.1186/s12887-023-04134-7 (PMC10339479; doi:10.1186/s12887-023-04134-7)
Supplement: Supplementary file 4 — Additional file 4: Supplementary Table 4. Percentile cut-off values of physical parameters and body composition of boys and girls at various ages. [file 12887_2023_4134_MOESM4_ESM.xlsx]

## Sheet: Sheet1
Supplementary table 4. Percentile cut-off values of physical parameters and body composition of boys and girls at various ages
	Percentile of girls (%)										Percentile of boys (%)
	age	5	10	25	50	75	90	95		age	5	10	25	50	75	90	95
Height	3～	91.1	93.3	96.4	100	103.675	106.8	108.575	Height	3～	92.73	94.26	97.1	100.9	104.4	107.5	109.71
	4～	96.8	98.7	101.3	104.6	108.3	112.1	114.7		4～	98.09	99.6	102.05	105.6	109.9	113.12	115.1
	5～	103.025	104.6	107.5	111.55	116.1	119.9	122.5		5～	103	104.7	107.8	111.8	116.5	120.8	123.2
	6～	108.7	110.9	114.4	118.7	123.6	128	129.9		6～	110.3	112	115.4	119.7	123.9	128	130.2
	7～	114.9	116.62	120.4	124.9	129.7	134	136.5		7～	115.8	117.7	121.1	125.1	129.6	133.8	136.1
	8～	119.8	121.97	126	131.2	135.775	140	142.715		8～	121.6	123.4	127.1	131.5	136.1	140.3	142.9
	9～	124.56	126.9	130.8	135.6	141.2	146.4	149.4		9～	126.3	128.1	131.8	136.5	141.4	146.19	149
	10～	130	132.1	136.1	141.1	146.4	151.1	154		10～	130.605	132.6	136.9	142.3	148.3	153.2	155.6
	11～	136.16	137.58	142.5	146.7	151.45	155.6	158.63		11～	135.9	138.19	141.725	147.6	153.975	159.11	162.455
	12～	137.6	141.9	147.3	152.6	156.7	161.8	165.1		12～	138.965	142.03	146.7	152.9	159.9	164.87	168.57
	13～	145.95	147.5	151.025	155.75	159.6	163.7	166.9		13～	144.95	148.55	153.7	160.45	165.475	171.6	175.275
	14～	149.1	150.5	153.8	157.1	161	164.7	167.2		14～	150.175	153.77	159.4	164.65	169.3	173.9	176.405
	15～	149.26	150.3	153	157.2	161.4	168.9	170.8		15～	154.3	156.44	160.8	166.5	172.8	175.3	176.1
	16～	137.3	137.3	153.5	155.6	164	164.8	/		16～	160.93	162.3	164.9	168	173.95	180.3	181.9
Weight	3～	12.3	12.8	14.1	15.8	19.075	22.75	24.775	Weight	3～	12.9	13.5	14.8	16.5	19.3	23.1	24.7
	4～	13.7	14	15.4	16.9	19.3	24	26.8		4～	14.3	15	16	17.5	19.9	24.1	26.62
	5～	14.925	15.8	17.2	19	22.4	27.95	30.575		5～	15.6	16.3	17.6	19.6	22.7	27.98	31.7
	6～	16.9	17.7	19.3	22.1	26.9	32.9	36		6～	18	18.6	20.2	22.8	26.8	32.55	36.9
	7～	18.6	19.6	21.7	24.9	29.9	36.5	40.29		7～	19.5	20.6	22.3	25.2	29.6	36.5	41.6
	8～	21.1	22.1	24.6	28.85	34.7	41.63	45.7		8～	21.9	22.9	25.1	28.8	35.9	44.02	48.9
	9～	22.3	24	26.6	31.8	39	46.58	50.8		9～	23.6	24.9	27.7	32.3	41.2	49.9	54.6
	10～	24.6	26.4	29.8	35.5	43.1	51.4	58.5		10～	25.9	27.7	31.1	38.2	48.65	58.99	65.495
	11～	26.99	29.54	33.45	39.3	46.4	56.5	64.79		11～	28.4	30.3	34.6	42.6	53.275	64.7	71.51
	12～	30.55	32.4	37.05	42.1	53.2	67.3	75.1		12～	29.965	32.4	37.8	46.65	57.5	70.44	76.935
	13～	33.5	37.3	41.375	47.15	61.475	79.6	89.325		13～	32.6	35.25	42.4	49.9	66.4	79.85	91.1
	14～	37.4	40.4	44.6	52.8	64.7	85.4	92.9		14～	38.365	41.8	46.8	55.05	69.95	85.9	93.745
	15～	37.56	39.58	45	52.4	57	80.92	84.36		15～	38.43	43.9	50.3	59.4	79.9	93.48	107
	16～	29	46.4	47.3	48.6	60.1	85.7	/		16～	44.66	48.6	51.65	59.3	72.7	87.7	94.04
Protain	3～	1.9	2	2.225	2.4	2.7	3	3.1	Protain	3～	2	2.1	2.4	2.5	2.8	3.1	3.3
	4～	2.2	2.3	2.4	2.6	2.9	3.2	3.4		4～	2.3	2.4	2.5	2.7	3.1	3.4	3.6
	5～	2.4	2.5	2.7	3	3.4	3.8	3.9		5～	2.5	2.6	2.8	3.1	3.5	3.9	4.19
	6～	2.7	2.9	3.1	3.5	3.9	4.2	4.4		6～	2.9	3	3.3	3.6	4	4.4	4.7
	7～	3.1	3.2	3.5	3.9	4.3	4.8	5.1		7～	3.2	3.4	3.7	4	4.4	5	5.3
	8～	3.4	3.6	3.9	4.3	4.8	5.4	5.7		8～	3.7	3.8	4.1	4.5	5	5.6	6
	9～	3.6	3.9	4.1	4.6	5.4	5.9	6.3		9～	3.9	4.1	4.4	4.9	5.6	6.2	6.6
	10～	4	4.2	4.6	5.2	5.9	6.6	7.2		10～	4.2	4.4	4.9	5.6	6.4	7.3	7.8
	11～	4.2	4.6	5.2	5.8	6.4	7.2	7.81		11～	4.6	4.89	5.4	6.1	7.175	8.1	8.8
	12～	4.65	5	5.6	6.3	7.2	8.2	8.7		12～	4.9	5.2	5.9	6.9	8.1	9.2	10.135
	13～	5.075	5.8	6.2	6.7	7.425	9	9.55		13～	5.4	5.8	6.8	8	9.3	10.9	11.9
	14～	5.9	6.1	6.5	7.3	7.9	9.4	10.2		14～	6.3	6.89	7.875	9.1	10.2	11.31	12.105
	15～	5.4	5.8	6.4	7	7.7	9.28	10.28		15～	7.1	7.3	8.45	9.7	11.2	11.8	13.2
	16～	4.4	4.4	6.1	7	7.5	7.8	/		16～	8.5	8.5	8.9	10.4	11.25	11.5	11.93
Mineral	3～	0.52	0.61	0.64	0.75	0.86	0.97	0.99	Mineral	3～	0.523	0.62	0.66	0.76	0.87	0.99	1.09
	4～	0.64	0.74	0.76	0.86	0.98	1.09	1.13		4～	0.65	0.75	0.85	0.88	1	1.11	1.22
	5～	0.805	0.86	0.96	1.07	1.19	1.245	1.3475		5～	0.771	0.86	0.97	1.09	1.21	1.34	1.46
	6～	0.97	0.98	1.09	1.22	1.35	1.54	1.59		6～	0.9825	1.08	1.13	1.26	1.44	1.56	1.67
	7～	1.09	1.18	1.29	1.42	1.56	1.7	1.81		7～	1.11	1.21	1.32	1.44	1.57	1.72	1.84
	8～	1.21	1.31	1.44	1.57	1.78	1.93	2.0415		8～	1.32	1.34	1.45	1.64	1.81	2.03	2.15
	9～	1.33	1.432	1.55	1.69	1.93	2.178	2.38		9～	1.44	1.46	1.59	1.8	2.02	2.27	2.4
	10～	1.45	1.56	1.69	1.92	2.18	2.49	2.64		10～	1.56	1.66	1.8	2.03	2.3	2.63	2.77
	11～	1.579	1.698	1.92	2.15	2.39	2.72	2.882		11～	1.69	1.8	1.94	2.26	2.6175	2.901	3.1555
	12～	1.78	1.89	2.12	2.39	2.64	3.02	3.23		12～	1.7865	1.92	2.16	2.51	2.9	3.357	3.63
	13～	1.99	2.16	2.38	2.52	2.75	3.265	3.6925		13～	1.9525	2.16	2.42	2.8	3.36	3.915	4.29
	14～	2.16	2.29	2.39	2.65	2.89	3.61	3.72		14～	2.29	2.43	2.7775	3.135	3.6025	4.107	4.45
	15～	2.006	2.15	2.3	2.64	2.87	3.322	3.728		15～	2.43	2.74	2.905	3.36	3.77	4.31	4.6
	16～	1.67	1.67	2.38	2.43	2.76	2.99	/		16～	2.92	2.94	3.06	3.42	3.875	4.246	4.431
FM	3～	1.5	1.9	2.6	3.5	5.8	8.3	9.7	FM	3～	1.5	2	2.6	3.6	5.3	7.9	9.31
	4～	1.8	2	2.6	3.5	4.9	8.3	10.6		4～	1.7	2	2.6	3.4	4.5	7.1	9.5
	5～	1.7	2	2.7	3.6	5.5	9.15	11.575		5～	1.8	2.1	2.7	3.6	5.1	9	11.3
	6～	1.94	2.4	3.1	4.4	7.2	11.6	14		6～	2	2.4	3.1	4.1	6.4	10.5	13.7
	7～	2.2	2.6	3.5	5	8.3	12.9	15.7		7～	2.1	2.5	3.3	4.5	7.1	12.2	16
	8～	2.8	3.3	4.3	6.4	10.6	15.1	18		8～	2.4	2.98	3.8	5.6	10.5	16.3	19.5
	9～	2.9	3.5	4.8	7.4	11.6	16.88	19.7		9～	2.7	3.3	4.5	7	13.1	19.09	21.9
	10～	3.4	4	5.2	8.2	12.8	19	22.5		10～	3.3	3.9	5.4	9.3	16.275	23.19	27.295
	11～	3.99	4.6	5.8	9.1	13.7	20.94	26.51		11～	3.8	4.4	6.125	10.8	17.9	25	29.055
	12～	4.55	5.5	7.05	10.2	18	25.9	31.85		12～	3.6	4.23	5.825	9.7	18.275	25.67	30.07
	13～	5.1	6.05	8.95	13.65	21.825	35.05	40.425		13～	3.5	4.15	5.525	9.3	19.575	27.05	31.5
	14～	7.5	8.1	10.3	14	22.3	38.3	43.1		14～	3.49	4.39	5.775	9.65	21.3	31.61	35.935
	15～	5.1	8	10.4	14.1	20.2	26.56	35.6		15～	3.6	4.34	6.95	12.4	26.4	34.8	41.71
	16～	6.2	6.2	11.6	13	15.3	37.4	/		16～	5.1	5.5	8	10.2	20.7	30.78	38.3
MM	3～	9.1	9.7	10.7	11.7	13	14.3	15.175	MM	3～	9.7	10.2	11.3	12.3	13.7	15	15.67
	4～	10.5	11	11.8	12.9	14.1	15.4	16.4		4～	10.9	11.5	12.3	13.4	15	16.4	17.3
	5～	11.9	12.4	13.3	14.5	16.2	17.9	18.75		5～	12.3	12.8	13.8	15.1	16.9	18.6	20.1
	6～	13.3	13.9	15	16.6	18.7	20.5	21.7		6～	14.1	14.7	15.9	17.5	19.4	21.2	22.675
	7～	14.8	15.4	16.9	18.6	20.8	23.18	24.49		7～	15.6	16.3	17.6	19.4	21.5	23.8	25.4
	8～	16.2	17.1	18.725	21	23.2	25.8	27.5		8～	17.6	18.4	19.6	21.8	24.2	27	28.7
	9～	17.5	18.5	20.1	22.5	25.7	28.9	30.64		9～	18.9	19.8	21.6	23.8	26.7	29.8	31.7
	10～	19.2	20.2	22.3	25.3	28.8	32.1	34.7		10～	20.3	21.5	23.625	26.7	30.8	34.9	37.595
	11～	20.7	22	24.95	27.9	30.9	34.52	37.8		11～	22.245	23.4	25.8	29.6	34.375	39	42.7
	12～	22.7	24.1	27.1	30.7	34.8	39.3	41.8		12～	23.665	25.2	28.4	33.1	39	44.4	48.8
	13～	24.55	28.05	30.1	32.25	35.7	43.3	46.2		13～	26.075	28.3	32.425	38.5	45.075	52.5	56.9
	14～	28.4	29.6	31.1	34.7	38	45.6	48.5		14～	30.8	32.86	38.125	43	48	54.7	57.8
	15～	26.2	28.1	30.4	33.9	36.9	44.38	49.16		15～	34.07	34.94	40.4	46.5	52.5	56.38	62.8
	16～	21.4	21.4	29.3	33.6	36.1	38.1	/		16～	40.8	41.1	42.3	48.6	53.75	55.16	57.09
FFM	3～	9.6	10.2	11.2	12.3	13.7	15.05	15.975	FFM	3～	10.23	10.8	11.9	12.9	14.3	15.8	16.47
	4～	11.1	11.6	12.5	13.6	14.9	16.3	17.3		4～	11.5	12.1	13	14.2	15.8	17.3	18.3
	5～	12.525	13.1	14.1	15.3	17.1	19	19.75		5～	13	13.5	14.6	16	17.8	19.68	21.2
	6～	14.1	14.8	15.9	17.6	19.8	21.7	23		6～	15	15.6	16.9	18.5	20.5	22.5	24
	7～	15.8	16.4	17.9	19.7	22.1	24.6	25.89		7～	16.5	17.4	18.8	20.6	22.8	25.2	26.9
	8～	17.3	18.2	19.9	22.3	24.7	27.4	29.1		8～	18.6	19.5	20.9	23.1	25.7	28.6	30.5
	9～	18.6	19.62	21.4	24	27.3	30.8	32.6		9～	20.1	21	22.9	25.3	28.4	31.69	33.7
	10～	20.5	21.5	23.8	26.9	30.6	34.2	36.8		10～	21.6	22.9	25.2	28.4	32.7	37.1	39.895
	11～	22	23.5	26.55	29.7	32.9	36.82	40.1		11～	23.7	25	27.3	31.5	36.5	41.5	45.355
	12～	24.25	25.6	28.95	32.6	37.05	42	44.5		12～	25.165	26.73	30.2	35.2	41.4	47.1	51.77
	13～	26.225	29.9	32.075	34.3	38.1	46	49.15		13～	27.675	30.1	34.525	40.9	47.85	55.75	60.3
	14～	30.2	31.6	33.2	36.9	40.3	48.7	51.5		14～	32.8	34.77	40.35	45.9	51.1	57.9	61.5
	15～	27.92	29.9	32.3	36.2	39.3	47.12	52.26		15～	36.14	37.12	42.9	48.7	55.9	59.88	66.7
	16～	22.8	22.8	31.3	35.7	38.4	40.6	/		16～	43.2	43.6	44.8	51.4	56.95	58.68	60.7
SMM	3～	3.625	4	4.7	5.3	6.1	7	7.5	SMM	3～	4	4.3	5	5.7	6.5	7.4	7.87
	4～	4.5	4.9	5.4	6	6.8	7.7	8.4		4～	4.8	5.2	5.7	6.4	7.4	8.3	8.9
	5～	5.4	5.7	6.3	7.1	8.1	9.2	9.8		5～	5.6	6	6.6	7.4	8.5	9.7	10.6
	6～	6.3	6.7	7.4	8.4	9.7	10.8	11.6		6～	6.8	7.2	8	8.9	10.1	11.3	12.2
	7～	7.3	7.6	8.5	9.6	11	12.5	13.3		7～	7.7	8.2	9.1	10.1	11.5	12.9	13.9
	8～	8.185	8.7	9.7	11.1	12.6	14.1	15.2		8～	9	9.5	10.3	11.6	13.2	14.9	16.1
	9～	8.9	9.6	10.6	12.1	14	16.08	17.1		9～	9.7	10.4	11.5	12.9	14.8	16.7	17.9
	10～	10.1	10.6	11.9	13.8	15.9	18	19.6		10～	10.7	11.4	12.8	14.7	17.275	19.89	21.495
	11～	10.9	11.8	13.6	15.4	17.3	19.6	21.56		11～	11.9	12.6	14.1	16.6	19.5	22.5	24.755
	12～	12.15	13.1	14.9	17.1	19.75	22.7	24.1		12～	12.865	13.7	15.725	18.8	22.4	25.8	28.6
	13～	13.175	15.55	16.95	18.25	20.3	25.2	26.925		13～	14.3	15.7	18.3	22.2	26.275	31	33.9
	14～	15.8	16.6	17.4	19.8	21.9	26.5	28.7		14～	17.2	18.66	21.75	25.35	28.6	32.31	34.315
	15～	14.16	15.8	17.3	19.2	21.3	26.12	29.28		15～	19.44	19.9	23.45	27.3	31.6	33.62	37.8
	16～	11.3	11.3	16.5	19	20.7	21.5	/		16～	23.4	23.7	24.6	29.1	31.9	32.7	33.98
BMI	3～	13.525	14	14.9	16	18.3	20.9	22.275	BMI	3～	13.83	14.46	15.25	16.3	18.35	20.54	22
	4～	13.4	13.8	14.6	15.6	17.2	19.8	21.4		4～	13.8	14.2	14.9	15.8	17	19.4	21.32
	5～	13	13.5	14.4	15.5	17.1	19.9	21.6		5～	13.6	14	14.8	15.8	17.25	20.3	21.9
	6～	13.2	13.7	14.5	15.8	17.9	20.82	22.5		6～	13.7	14.15	14.9	15.9	17.875	20.8	22.9
	7～	13.2	13.8	14.7	16	18.3	21.4	23.09		7～	13.6	14.1	15	16.1	18	21.3	23.7
	8～	13.6	14.1	15.1	16.8	19.4	22.3	23.915		8～	13.9	14.3	15.3	16.6	19.8	23.4	25.1
	9～	13.4	14.1	15.4	17.2	19.9	22.9	24.5		9～	13.9	14.4	15.6	17.4	21.4	24.2	25.9
	10～	13.6	14.3	15.6	17.8	20.7	24	25.8		10～	14.3	14.9	16.3	19	22.7	26.29	28.3
	11～	13.98	14.6	16.1	18.2	20.8	24.7	27.21		11～	14.5	15.2	16.8	19.6	23.2	26.9	28.8
	12～	14.3	15.3	16.3	18.5	22.6	26.7	29.95		12～	14.5	15.2	16.8	19.4	23.5	27.57	29.835
	13～	14.95	15.3	17.375	19.65	23.925	31.9	33.35		13～	14.625	15.55	17.3	19.85	24.975	28.5	30.95
	14～	15.2	16.4	18.2	20.3	25.9	33.5	34.5		14～	15.185	15.99	17.7	20.6	26	29.82	32.215
	15～	13.44	16.06	18	20.7	23.5	28.74	29.56		15～	15.18	17.4	18.7	21.5	27.9	32.82	34.9
	16～	15.4	15.4	18.3	19.6	20.9	28.7	/		16～	16.4	17.9	19.8	21.9	24.1	31.4	32.6
PBF	3～	12	13.85	18.025	23.1	30.8	37.95	42.3	PBF	3～	11.03	13.76	17.1	22	28.8	35.2	39.14
	4～	11.9	13.4	16.6	20.6	26.4	34.8	40.1		4～	10.6	13.08	15.95	19.4	24	31.62	36.7
	5～	10.425	12.2	15.6	19.4	25.875	33.8	38.4		5～	10.5	12.22	14.9	18.7	24.1	32.8	36.99
	6～	11	12.48	16	20.2	28	36.1	39.52		6～	10.2	12	15	18.7	24.8	33.35	38.4
	7～	11	12.8	15.95	20.3	27.9	35.7	39.39		7～	10	11.5	14.2	18.2	24.8	34.2	38.6
	8～	12.4	14.1	17.2	22.3	30.575	36.7	40		8～	10.4	12.2	15.1	20.1	29.7	37.2	40.6
	9～	12.36	14.02	17.9	23.6	31	37.2	40.24		9～	10.8	12.6	16	21.7	32.425	38.59	41.3
	10～	12.8	14.2	17.8	22.9	30.8	37.2	41.1		10～	11.6	13.5	17.5	24.7	34.5	40.4	43.1
	11～	12.99	14.6	18.5	23.4	31.15	38.12	42.4		11～	11.845	13.4	17.425	25.4	34	39.9	42.6
	12～	13.5	15.9	19.5	24.4	34.15	39.8	43.15		12～	10.63	11.83	15.1	21.6	32.175	38.6	41.035
	13～	14.9	16.45	21.725	28.55	37.15	44.8	46.425		13～	8.6	10.05	13.2	19.4	29	36.65	41.2
	14～	18.8	20.1	22.4	28.4	35.1	44.7	48		14～	7.5	9.59	11.9	18.35	28.9	36.9	39.7
	15～	13.48	19.52	24	29.3	33.2	41.5	42.86		15～	7.9	10.24	13.8	23.4	33.2	38.8	39.5
	16～	21.4	21.4	24.6	26.4	32.9	48	/		16～	10.4	10.5	14.45	17.2	29.7	34.7	38.8
WHR	3～	66	67	69	71	75	79	81.75	WHR	3～	67	67	69	71	74	79	81
	4～	66	66	68	70	73	77	80		4～	66	67	68	70	72	76	80
	5～	65	66	67.25	70	73	78	80.75		5～	66	66	68	70	73	78	81
	6～	65	66	68	70	74	79	82		6～	66	66.5	68	70	74	79	83
	7～	65	66	68	71	75	80	83.9		7～	65	66	68	71	74	80	84
	8～	66	67	69	73	77	82	85		8～	66	67	69	72	78	83	87
	9～	66	67	70	73	79	83	86		9～	66	67	70	74	80	86	88
	10～	66	68	71	75	80	85	87		10～	67	68	71	76	83	88	91
	11～	67	69	72	76	80	86	91		11～	68	69	73	78	84	89	92
	12～	69	70	73.5	77	83	90	94.5		12～	68	70	73	78	85	90	92
	13～	69.75	72	75.75	80	88	96	98		13～	68.25	71	74	79	87	92	95
	14～	71	74	77	82	88	95	98		14～	70	71	75	80	88	93.1	95
	15～	65.4	74	77	81	85	92	93		15～	72	75	78	84	92	93.6	98
	16～	70	70	78	79	80	89	/		16～	74	75	80	83	86	95	95
Bone mineral content	3～	0.4225	0.47	0.53	0.61	0.69	0.77	0.8	Bone mineral content	3～	0.41	0.48	0.55	0.62	0.71	0.794	0.857
	4～	0.54	0.58	0.64	0.71	0.79	0.9	0.96		4～	0.55	0.59	0.66	0.74	0.83	0.92	1
	5～	0.64	0.69	0.77	0.86	0.96	1.05	1.12		5～	0.64	0.692	0.77	0.87	0.98	1.1	1.189
	6～	0.784	0.83	0.91	1.02	1.13	1.25	1.32		6～	0.82	0.86	0.95	1.05	1.17	1.28	1.37
	7～	0.9	0.96	1.055	1.16	1.29	1.42	1.529		7～	0.94	0.99	1.08	1.19	1.31	1.44	1.54
	8～	1.01	1.08	1.19	1.32	1.46	1.6	1.7		8～	1.07	1.128	1.22	1.35	1.5	1.65	1.756
	9～	1.13	1.19	1.29	1.43	1.63	1.84	1.97		9～	1.18	1.24	1.35	1.49	1.66	1.85	1.9745
	10～	1.24	1.31	1.43	1.6	1.82	2.04	2.18		10～	1.29	1.361	1.48	1.68	1.93	2.17	2.3
	11～	1.34	1.448	1.6	1.78	1.99	2.232	2.382		11～	1.42	1.5	1.63	1.855	2.15	2.43	2.64
	12～	1.485	1.58	1.77	1.99	2.23	2.5	2.695		12～	1.4765	1.603	1.78	2.07	2.41	2.75	3.0135
	13～	1.655	1.8	1.9575	2.11	2.3025	2.665	3.06		13～	1.64	1.78	2.0025	2.325	2.79	3.245	3.55
	14～	1.78	1.94	2.02	2.2	2.42	2.98	3.11		14～	1.86	2.019	2.27	2.62	2.9925	3.41	3.7
	15～	1.684	1.79	1.92	2.19	2.38	2.748	3.1		15～	2.014	2.192	2.41	2.75	3.09	3.54	3.86
	16～	1.4	1.4	1.99	2.03	2.3	2.54	/		16～	2.43	2.45	2.58	2.82	3.19	3.542	3.633
Key: FM fat mass, MM muscle mass, FFM fat free mass, SMM skeletal muscle mass, BMI body mass index, PBF percentage body fat, WHR waist-to-hip ratio.
